# Supplementary material for: Influential Factors of Local Tissue Necrosis after Taiwan Cobra Bites: A Secondary Analysis of the Clinical Significance of Venom Detection in Patients of Cobra Snakebites
Source: Toxins (Basel). 2021 May 7;13(5):338. doi: 10.3390/toxins13050338 (PMC8151269; doi:10.3390/toxins13050338)
Supplement: Supplementary file 1 [file toxins-13-00338-s001.zip]

Archive with 1 entries (1 files):
- toxins-1194720-supplementary.xlsx
