# Supplementary material for: Influential Factors of Local Tissue Necrosis after Taiwan Cobra Bites: A Secondary Analysis of the Clinical Significance of Venom Detection in Patients of Cobra Snakebites
Source: Toxins (Basel). 2021 May 7;13(5):338. doi: 10.3390/toxins13050338 (PMC8151269; doi:10.3390/toxins13050338)
Supplement: Supplementary file 1 [file toxins-13-00338-s001.zip › toxins-1194720-supplementary.xlsx]

## Sheet: 工作表1
Case	Sex(M=0/F=1)	Age	Bitten area Toe=1/Palm=2/Eye=3/Knee=4/Foot=5/Finger=6/Ankle=7/Hand=8/Wrist=9/Leg=10	Local swelling (Initial) negative=0/mild=1/ moderate=2/ severe=3	Local swelling (Outcome) negative=0/mild=1/moderate=2/sevre=3	With necrosis (Initial) N=0/Y=1	With necrosis (Outcome) N=0/Y=1	Systemic S/S no=0/Neuro=1/GI=2	Serum venom level (ng/ml)	Antivenom before	Sampling time (h)	Antivenom total (vial)
1	1	32	1	1	1	0	0	0	24	0	1	0
2	0	44	2	1	1	0	0	0	20	0	2	6
3	0	34	3	1	1	0	0	0	1.5	0	4	6
4	0	66	2	0	0	0	0	0	4	0	5	0
5	0	44	4	0	0	0	0	0	0	0	3	1
6	0	17	5	1	1	0	0	0	0	2	7	4
7	0	48	5	0	0	0	0	0	0	0	2.5	0
8	1	27	5	1	0	0	0	0	21	0	2	1
9	0	50	2	0	0	0	0	0	0	0	2	1
10	0	20	1	1	1	0	0	0	0	0	1	1
11	0	46	5	1	3	1	1	1	481	0	2	0
12	0	57	6	1	3	0	0	1	449	0	2	15
13	1	39	1	1	2	0	0	2	1270	0	1.5	8
14	0	59	5	1	2	0	0	1	874	0	6	5
15	0	65	5	3	3	1	1	2	633	0	6	5
16	0	58	6	1	2	0	0	2	957	0	2.5	6
17	0	23	5	3	3	1	1	2	228	1	4	1
18	0	59	7	1	2	0	0	0	994	0	3.5	2
19	1	72	6	1	3	0	0	1	810	0	3	2
20	0	48	5	3	3	0	0	2	1081	1	36	1
21	0	43	8	3	3	0	1	1	79	0	192	5
22	0	45	1	3	3	0	1	2	263	1	59	7
23	0	24	9	3	3	0	1	1	2	1	216	7
24	0	60	5	1	1	0	0	1	2	0	23	3
25	1	81	10	3	3	1	1	2	590	1	13	2
26	0	58	6	3	3	1	1	2	986	1	16	2
27	1	80	5	2	3	0	0	2	229	1	44	1
Antivenom before: The dose of correct antivenom used before blood sampling
Group I: case 1-10 with early and mild presentation
Group II:case 11-19 with early presentation and worse local manifestations
Group III: case 20-27 wth late presentation and/or inadequate antivenin treatment
